# Supplementary material for: Measurement Properties of the Dutch Multifactor Fatigue Scale in Early and Late Rehabilitation of Acquired Brain Injury in Denmark
Source: J Clin Med. 2023 Mar 29;12(7):2587. doi: 10.3390/jcm12072587 (PMC10094862; doi:10.3390/jcm12072587)
Supplement: Supplementary file 1 [file jcm-12-02587-s001.zip]

Archive with 1 entries (1 files):
- jcm-2233776-supplementary.pdf
